# Supplementary material for: JIB-04 Has Broad-Spectrum Antiviral Activity and Inhibits SARS-CoV-2 Replication and Coronavirus Pathogenesis
Source: mBio. 2022 Jan 18;13(1):e03377-21. doi: 10.1128/mbio.03377-21 (PMC8764536; doi:10.1128/mbio.03377-21)
Supplement: DATA SET S1 [file mbio.03377-21-sd001.xlsx]

## Sheet: Sheet1
Source	Chemical	log10(mNeonGreen Intensity)	Hoechst	log10mNeonGreen/Hoechst	Inhibition (%)
COVID Box	Niclosamide	3.70791	9764.35	0.00037974	50.1074
	Lusutrombopag	5.2051	12576.2	0.000413886	45.6211
	Bemcentinib	3.52582	12818	0.000275067	63.8599
	ONO 5334	4.02983	13549.8	0.000297409	60.9245
	Remdesivir	4.77	8253.31	0.00057795	24.0653
	N-Desethylamodiaquine	4.3512	7548.95	0.000576397	24.2693
	Ciclesonide	3.16137	8495.18	0.000372136	51.1064
	Nelfinavir	3.84023	9702.98	0.000395778	48.0001
	Ethaverine	5.85917	13602.7	0.000430737	43.4071
	Ritonavir	6.03691	13097.7	0.000460913	39.4423
	Chlorpromazine	4.36461	10127.5	0.000430966	43.3769
	Apilimod	4.46642	9196.82	0.000485649	36.1924
	Regorafenib	4.16068	14390.1	0.000289135	62.0117
	Ketoconazole	2.94547	14998.9	0.00019638	74.1984
	Drotaverine	5.42674	7047.84	0.000769987	-1.16571
	Verapamil	4.77541	9578.56	0.000498552	34.4971
	R 7112	4.42354	12431	0.000355849	53.2464
	Atazanavir	4.55218	14461.4	0.000314781	58.6421
	Ruxolitinib	5.86564	12208.4	0.00048046	36.8741
	Doxycycline	5.41574	13430.1	0.000403253	47.0181
	Papaverine	6.55675	14468.7	0.000453169	40.4598
	GSK-369796	5.2934	13189.5	0.000401333	47.2703
	Daclatasvir	6.47831	19460.9	0.000332888	56.263
	Lonafarnib	5.53071	14381.9	0.00038456	49.4741
	Itraconazole	6.27645	13785.6	0.000455291	40.181
	Tioguanine	4.90205	14128	0.000346975	54.4122
	Tomivosertib	6.44986	7181.61	0.000898108	-17.9992
	LY 2228820	4.46558	14277.1	0.00031278	58.905
	Tigecycline	6.61748	11084.1	0.000597023	21.5593
	Digoxin	5.27035	16259.9	0.000324131	57.4136
	Amodiaquine	5.48552	11756.6	0.000466592	38.6962
	Astemizole	5.28043	13020.8	0.000405537	46.7179
	Halofantrine	4.77148	14890.9	0.000320429	57.9
	Ravuconazole	6.62402	12127.3	0.000546206	28.2359
	Tizoxanide	6.34925	13126	0.000483715	36.4465
	Valproic Acid	6.61951	12255.2	0.00054014	29.033
	Simeprevir	5.07765	9336.01	0.000543878	28.5419
	Favipiravir	6.75262	15081.9	0.000447731	41.1743
	Vidofludimus	6.78825	11125.9	0.000610129	19.8375
	Hydroxyprogesterone	6.8441	11905	0.000574893	24.4669
	Nafamostat	6.86687	15270.1	0.000449695	40.9162
	Amuvatinib	6.01073	15717.3	0.000382428	49.7542
	Doxycycline	6.86737	14923.5	0.00046017	39.54
	Emetine	5.37947	15475.8	0.000347606	54.3294
	Triparanol	5.08752	7559.12	0.000673031	11.573
	Clomipramine	6.16613	14413.5	0.000427802	43.7927
	Sofosbuvir	6.72688	10113.1	0.000665166	12.6062
	Camostat	6.71051	11749.3	0.00057114	24.96
	SMN-C3	5.4969	11538.6	0.000476392	37.4086
	Valsartan	6.98531	12695.8	0.000550206	27.7105
	Amiodarone	5.30435	13283.4	0.00039932	47.5348
	Cyclosporine	6.04892	15488.8	0.000390534	48.6891
	Ivermectin	5.42245	14490.2	0.000374215	50.8332
	Indomethacin	6.93475	14359.1	0.000482951	36.5469
	Captopril	6.80407	11018.9	0.000617493	18.8699
	Ribavirin	6.77549	14760.3	0.000459035	39.689
	Sorafenib	5.26994	14771.3	0.00035677	53.1253
	ABT 239	6.57816	14519.5	0.000453056	40.4747
	Hydroxychloroquine	6.72295	9341.49	0.000719688	5.4429
	Benztropine	6.74917	12392.7	0.000544607	28.446
	Manidipine	5.13269	17786.6	0.00028857	62.0858
	Almitrine	6.04246	10896.7	0.00055452	27.1437
	Nitazoxanide	6.84973	15566.4	0.000440033	42.1857
	MK-2206	6.51571	10977.6	0.000593544	22.0165
	Terconazole	6.56371	14183	0.000462786	39.1962
	Midostaurin	6.53909	13650	0.000479053	37.059
	Ferroquine	5.30496	14066.5	0.000377135	50.4496
	SAX-187	5.35191	14489.7	0.00036936	51.4712
	Abemaciclib	5.44325	12735.3	0.000427413	43.8438
	Pevonedistat	6.84954	11779.1	0.000581499	23.599
	Tetrandrine	4.99171	13070	0.00038192	49.8209
	Lopinavir	6.80284	7408.54	0.000918243	-20.6446
	Imatinib	6.76592	14376.6	0.000470621	38.1669
	Fluphenazine	5.67452	10083.7	0.000562739	26.0637
	Posaconazole	6.83243	7851.6	0.000870195	-14.3317
	Pyronaridine	5.23741	7004.89	0.000747679	1.76517
	Pexidartanib	4.34901	14046.9	0.000309605	59.3221
	GSK-983	6.0747	14034.6	0.000432839	43.1309
In-house collection	Soybean trypsin inhibitor	6.21745	6852.44	0.000907334	-19.2113
	ML-7	5.4724	13666.4	0.000400426	47.3895
	Gabexate	6.26808	10850.4	0.000577684	24.1002
	E-64	6.4122	11716.9	0.000547262	28.0973
	Phenylmethylsulfonyl fluoride	6.70099	12917.7	0.000518743	31.8442
	Pirfenidone	6.75615	12319.6	0.000548407	27.9469
	Exo2	5.83916	10294.9	0.000567192	25.4787
	Kifunensine	6.52272	12926.3	0.000504609	33.7013
	Furin inhibitor	6.91233	14056.1	0.000491766	35.3887
	Dynasore	7.17892	7364.69	0.000974775	-28.0721
	L-NMMA	7.01529	10152.9	0.000690961	9.21717
	KU-55933	4.76627	15181.2	0.00031396	58.75
	JQ1	4.32496	11075.4	0.0003905	48.6936
	SB202190	4.79384	13700.6	0.0003499	54.0279
	MLN4924	5.99521	8783.32	0.000682567	10.32
	2-Deoxy-D-glucose	6.27624	16007.6	0.000392078	48.4863
	Nigericin	4.99308	15544.3	0.000321217	57.7965
	Curcumin	6.40954	15290.2	0.000419193	44.9237
	Chaetocin	3.22063	13030.7	0.000247157	67.527
	Bortezomib	4.84832	12610.2	0.000384477	49.485
	Lactacystin	6.05947	14592	0.000415258	45.4407
	Ribavirin	5.07715	13678.7	0.000371172	51.2331
	Lovastatin	6.16901	14092	0.000437768	42.4833
	AZD7762	5.21648	14283.6	0.000365207	52.0168
	Ondansetron	6.3374	11206.6	0.000565503	25.7006
	AG-1478	0	12683.1	0	100
	GSK-J4	6.00743	11592.7	0.00051821	31.9143
	2,3-Butanedione monoxime	6.52724	12296.1	0.000530838	30.2552
	Z-VAD-FMK	6.42981	9992.12	0.000643488	15.4545
	Celastrol	4.61088	14685.5	0.000313976	58.7479
	Jasplakinolide	3.66549	14818.9	0.000247352	67.5013
	U18666A	5.83879	9286.52	0.000628738	17.3924
	PYR-41	6.51658	15545.4	0.000419198	44.9232
	Spiroepoxide	4.44526	14330.9	0.000310186	59.2458
	Nocodazole	6.3746	11697.4	0.000544959	28.3998
	PD0325901	6.23846	14592.6	0.00042751	43.8311
	Palonosetron	6.21353	14370.5	0.000432379	43.1913
	BAY 11-7082	6.44445	15416.9	0.000418011	45.079
	JIB-04	5.67043	14595.6	0.000388504	48.956
	Bilibubin	6.54035	13553	0.000482574	36.5963
	Palbociclib	5.77808	12900.9	0.000447881	41.1546
	VR23	6.62461	14693.2	0.000450863	40.7628
	SMIFH2	6.11185	14384.2	0.0004249	44.174
	FTY720	3.83916	15475.1	0.000248087	67.4048
	3-Isobutyl-1-methylxanthine	6.67498	15624.9	0.0004272	43.8717
	Arbidol-HCl	3.56608	13582.4	0.000262552	65.5042
	Camostat	6.74649	13283.9	0.000507868	33.2731
	PF-477736	6.71166	13877	0.000483652	36.4547
	GKT137831	5.52199	14401.6	0.000383428	49.6228
	BMS345541	4.54678	15447.3	0.000294342	61.3275
	Chloroquine	5.2979	12562.2	0.000421735	44.5897
	Lysophosphatidic acid	6.81216	12154.4	0.00056047	26.3619
	Cytochalasin D	5.50677	14876.3	0.00037017	51.3648
	Carfilzomib	5.81972	13849.4	0.000420214	44.7896
	Latrunculin A	5.2345	15216.8	0.000343994	54.8039
	Thapsigargin	0	11394	0	100
	3-Methyladenine	6.69249	14562.1	0.000459583	39.6171
	Phorbol 12-myristate 13-acetate	3.70018	14040.7	0.000263532	65.3755
	Tetrandrine	3.94503	12363.1	0.000319098	58.075
	Olaparib	6.8803	14273.5	0.000482034	36.6673
	MRT67307	6.42826	14346.3	0.000448078	41.1286
	SN50	6.8931	14029.8	0.000491318	35.4475
	berberine	6.62438	15186.9	0.000436189	42.6907
	RBC8	6.73584	15063.1	0.000447174	41.2474
	Aphidicolin	6.82264	9265.78	0.000736327	3.25667
	Oligomycin A	3.77495	12687.1	0.000297542	60.907
	Myriocin	6.68957	15327	0.000436457	42.6555
	Staurosporine	3.31175	15609.9	0.000212158	72.1254
	Epoxomicin	5.25461	15166	0.000346473	54.4782
	Aminophylline	4.31167	14357.6	0.000300306	60.5439
	Ruxolitinib	5.55302	10423.5	0.000532738	30.0056
	VE-821	6.17225	13517.9	0.000456599	40.0092
	BX-795	5.6722	13848.9	0.000409577	46.1872
	γ-linolenic acid	7.03803	13405	0.000525029	31.0184
	1400W	6.1182	11853.8	0.000516137	32.1867
	BQU57	6.95608	7573.71	0.000918451	-20.6719
	CK-636	6.17481	15601.8	0.000395774	48.0007
	Eeyarestatin I	7.32422	14718.9	0.000497608	34.6211
	VX-765	6.9282	15500.4	0.000446969	41.2744
	Bismuth(III) subsalicylate	6.89148	11306	0.000609541	19.9146
	ATM inhibitor	6.04308	15388.8	0.000392694	48.4053
	concanamycin A	3.66987	15396.4	0.00023836	68.6828
	Triptolide	5.34509	10845.9	0.000492821	35.2501
	Telotristat	6.34726	12711.8	0.000499321	34.396
	Gefitinib	6.83873	13490.8	0.000506919	33.3978
	Apocynin	6.916	11555.4	0.000598509	21.3641
	MG132	4.55639	13196.4	0.000345274	54.6357
	Dyngo-4a	7.0042	15297	0.000457881	39.8407
	Caffeic Acid Phenethyl Ester	4.47706	17735.9	0.00025243	66.8342
	MS023	6.88687	14156.1	0.000486496	36.0811
	S-(5′-Adenosyl)-L-homocysteine	7.0565	14438.7	0.000488721	35.7887
	AEBSF	6.89252	13960.8	0.000493707	35.1337
	Mirin	6.98042	11358.6	0.000614547	19.257
	ETP-46464	5.91452	14108.2	0.000419226	44.9194
	ACE2 antibody	6.95705	12250.7	0.000567888	25.3873
	SAHA	6.90547	13393.9	0.00051557	32.2611
	YO-01027	6.98307	12379.1	0.000564104	25.8845
	Sinefungin	7.27951	11510.7	0.000632415	16.9093
	TPEN	5.15623	12827.4	0.000401969	47.1867
	Itraconazole	7.15824	14002.5	0.000511213	32.8336
	Brefeldin A	4.67135	13137.4	0.000355577	53.2821
	Blebbistatin	7.02033	13136.6	0.000534408	29.786
	AMI-1	6.89979	12859.5	0.000536553	29.5043
	Salubrinal	6.83139	13263.2	0.000515064	32.3277
	Rapamycin	5.49513	11388.2	0.000482531	36.6021
	CCCP	6.58493	10502.5	0.000626986	17.6226
	mock	7.27198	9554.39	0.000761114	0
