# Supplementary material for: JIB-04 Has Broad-Spectrum Antiviral Activity and Inhibits SARS-CoV-2 Replication and Coronavirus Pathogenesis
Source: mBio. 2022 Jan 18;13(1):e03377-21. doi: 10.1128/mbio.03377-21 (PMC8764536; doi:10.1128/mbio.03377-21)
Supplement: TABLE S1 [file mbio.03377-21-st001.xlsx]

## Sheet: Sheet1
CHEMICAL NAME	VENDOR	CATALOG #
KU-55933	Selleckchem	S1092
AZD7762	Selleckchem	S1532
PD0325901	Selleckchem	S1036
PF-477736	Selleckchem	S2904
Olaparib (AZD2281)	Selleckchem	S1060
VE-821	Selleckchem	S8007
Telotristat (LX1606)	Selleckchem	S2173
SAHA	Selleckchem	S1047
JQ1	Selleckchem	S7110
Ondansetron	Selleckchem	S1390
Palonosetron	Selleckchem	S3050
GKT137831	Selleckchem	S7171
MRT67307	Selleckchem	S7948
BX-795	Selleckchem	S1274
Gefitinib	Selleckchem	S1025
YO-01027	Selleckchem	S2711
SB202190	Selleckchem	S1077
AG-1478	Selleckchem	S2728
BAY11-7082	Santa Cruz Biotechnology	sc-200615
BMS-345541	Sigma-Aldrich	B9935
SN50	EMD Millipore	481480
γ-linolenic acid	Sigma-Aldrich	L2378
Apocynin	Santa Cruz Biotechnology	sc-203321
Sinefungin	Santa Cruz Biotechnology	sc-203263
MLN4924	EMD Millipore	5054770001
GSK-J4	Tocris	4594
JIB-04	Tocris	4972
Chloroquine	Invivogen	tlrl-chq
Berberine	Santa Cruz Biotechnology	sc-204645A
1400W	Sigma-Aldrich	W4262
MG132	Selleckchem	S2619
TPEN	Santa Cruz Biotechnology	sc-200131
2-Deoxy-D-glucose	Sigma-Aldrich	D8375
2,3-Butanedione monoxime	Santa Cruz Biotechnology	sc-203774
Apoptodilin	Santa Cruz Biotechnology	sc-202062
Lysophosphatidic acid	ChemCruz	sc-201053
RBC8	Selleckchem	S7606
BQU57	Selleckchem	S7607
Dyngo-4a	Selleckchem	S7163
Itraconazole	Selleckchem	S2476
Nigericin	InvivoGen	tlrl-nig/NIG-36-01
Z-VAD-FMK	Selleckchem	S7023
Palbociclib	Selleckchem	S1116
Cytochalasin D	Sigma-Aldrich	C2618-200UL
Aphidicolin	Sigma-Aldrich	A4487-1ML
CK-636	Selleckchem	S7497
Caffeic Acid Phenethyl Ester	Selleckchem	S7414
Brefeldin A	Cell Signaling Technology	9972S
Curcumin	Selleckchem	S1848
Celastrol	Selleckchem	S1290
VR23	Selleckchem	S7933
Carfilzomib	Selleckchem	S2853
Oligomycin A	Selleckchem	S1478
Eeyarestatin I	Sigma-Aldrich	E1286
MS023	Selleckchem	S8112
Blebbistatin	Abcam	ab120425
Chaetocin	Selleckchem	S8068
Jasplakinol	EMD Millipore	420107
SMIFH2	EMD Millipore	344092
Latrunculin A	Abcam	ab144290
Myriocin	Santa Cruz Biotechnology	sc-201397
VX-765	Selleckchem	S2228
S-(5′-Adenosyl)-L-homocysteine	Sigma-Aldrich	A9384
AMI-1	Santa Cruz Biotechnology	sc-205928
Bortezomib	Selleckchem	S1013
U-18666 A	Cayman Chemical	10009085
FTY720	Santa Cruz Biotechnology	sc-202161A
Thapsigargin	Cell Signaling Technology	12758S
Staurosporin	Cell Signaling Technology	9953S
Bismuth(III) subsalicylate	Santa Cruz Biotechnology	sc-227416
AEBSF	Selleckchem	S7378
Salubrinol	Sigma-Aldrich	SML0951
Lactacystin	Enzo Life Sciences	BML-PI104-0200
PYR-41	Calbiochem	662105
3-isobutyl-1-methylxanthine	Sigma-Aldrich	I7018
3-Methyladenine	Enzo Life Sciences	BML-AP502-0025
Epoxomicin	Enzo Life Sciences	BML-PI127-0100
ATM inhibitor	Santa Cruz Biotechnology	sc-202963
Mirin	Santa Cruz Biotechnology	sc-203144
Rapamycin	Enzo Life Sciences	BML-A275-0005
Ribavirin	Selleckchem	S2504
Spiroepoxide	Santa Cruz Biotechnology	sc-202721
Arbidol-HCl	Selleckchem	S2120
Phorbol 12-myristate 13-acetate	Sigma-Aldrich	P8139
Aminophylline	Selleckchem	S1673
Concanamycin A	Enzo Life Sciences	ALX-380-034-C025
ETP-46464	Selleckchem	S8050
CCCP	Abcam	ab141229
Lovastatin	Selleckchem	S2061
Nocodazole	Sigma-Aldrich	M1404
Camostat	Selleckchem	S2874
Tetrandrine	Selleckchem	S2403
Ruxolitinib	Selleckchem	S1378
Triptolide	Selleckchem	S3604
ACE2 antibody	R&D Systems	MAB933
Niclosamide	COVID Box	MMV003461
Chlorpromazine	COVID Box	MMV001871
Papaverine	COVID Box	MMV002798
Digoxin	COVID Box	MMV002832
Hydroxyprogesterone	COVID Box	MMV637496
Valsartan	COVID Box	MMV002295
Benztropine	COVID Box	MMV001977
Pevonedistat	COVID Box	MMV1804191
Lusutrombopag	COVID Box	MMV1804192
Apilimod	COVID Box	MMV1804187
GSK-369796	COVID Box	MMV000029
Amodiaquine	COVID Box	MMV000001
Nafamostat	COVID Box	MMV1804176
Amiodarone	COVID Box	MMV001992
Manidipine	COVID Box	MMV1804194
Tetrandrine	COVID Box	MMV003277
Bemcentinib	COVID Box	MMV1804190
Regorafenib	COVID Box	MMV1804185
Daclatasvir	COVID Box	MMV1804186
Astemizole	COVID Box	MMV003162
Amuvatinib	COVID Box	MMV1804173
Cyclosporine	COVID Box	MMV001860
Almitrine	COVID Box	MMV1804175
Lopinavir	COVID Box	MMV637572
ONO 5334	COVID Box	MMV1804177
Pexidartanib	COVID Box	MMV1804178
Lonafarnib	COVID Box	MMV658920
Halofantrine	COVID Box	MMV000012
Doxycycline	COVID Box	MMV000011
Ivermectin	COVID Box	MMV672931
Nitazoxanide	COVID Box	MMV688991
Imatinib	COVID Box	MMV009948
Remdesivir	COVID Box	MMV1803859
Ketoconazole	COVID Box	MMV637533
Itraconazole	COVID Box	MMV637528
Ravuconazole	COVID Box	MMV1634362
Emetine	COVID Box	MMV688731
Indomethacin	COVID Box	MMV002813
MK-2206	COVID Box	MMV690727
Fluphenazine	COVID Box	MMV001829
N-Desethylamodiaquine	COVID Box	MMV659065
Drotaverine	COVID Box	MMV852425
GSK 983	COVID Box	MMV690621
Tizoxanide	COVID Box	MMV1804183
Triparanol	COVID Box	MMV1804244
Captopril	COVID Box	MMV002086
Terconazole	COVID Box	MMV1804243
Haloperidol	COVID Box	MMV001635
Ciclesonide	COVID Box	MMV1580187
Verapamil	COVID Box	MMV002398
Tioguanine	COVID Box	MMV662539
Valproic Acid	COVID Box	MMV003305
Clomipramine	COVID Box	MMV002092
Ribavirin	COVID Box	MMV001439
Midostaurin	COVID Box	MMV010288
Ozanimod	COVID Box	MMV1580492
Nelfinavir	COVID Box	MMV637677
R 7112	COVID Box	MMV1804226
Tomivosertib	COVID Box	MMV1804184
Simeprevir	COVID Box	MMV1804227
Sofosbuvir	COVID Box	MMV1804189
Sorafenib	COVID Box	MMV010306
Ferroquine	COVID Box	MMV000056
Loratidine	COVID Box	MMV002229
Ethaverine	COVID Box	MMV003140
Atazanavir	COVID Box	MMV659028
LY 2228820	COVID Box	MMV690777
Favipiravir	COVID Box	MMV688370
Camostat	COVID Box	MMV1804242
ABT 239	COVID Box	MMV1804225
SAX-187	COVID Box	MMV1804248
Posaconazole	COVID Box	MMV688774
Ritonavir	COVID Box	MMV637861
Ruxolitinib	COVID Box	MMV1804179
Tigecycline	COVID Box	MMV1804180
Vidofludimus	COVID Box	MMV1804113
SMN-C3	COVID Box	MMV1804249
Hydroxychloroquine	COVID Box	MMV000013
Abemaciclib	COVID Box	MMV1804174
Pyronaridine	COVID Box	MMV000025
