# Supplementary material for: JIB-04 Has Broad-Spectrum Antiviral Activity and Inhibits SARS-CoV-2 Replication and Coronavirus Pathogenesis
Source: mBio. 2022 Jan 18;13(1):e03377-21. doi: 10.1128/mbio.03377-21 (PMC8764536; doi:10.1128/mbio.03377-21)
Supplement: TABLE S2 [file mbio.03377-21-st002.xlsx]

## Sheet: Sheet1
Taqman and SYBR Green quantitative PCR primer
Gene	Forward	Reverse	Probe
SARS-CoV-2 N	ATGCTGCAATCGTGCTACAA	GACTGCCGCCTCTGCTC	6FAM/TCAAGGAACAACATTGCCAA/3BHQ
SARS-CoV-2 S	CTTCAGGTTGGACAGCTGGTGC	GTTTCTGAGAGAGGGTCAAGTGC
SARS-CoV-2 S plasmid	CAACAAGGTAACGCTCGCTGATG	CGTCAGTCCGTTGAACTTCTGG
Rotavirus NSP5	CTGCTTCAAACGATCCACTCAC	TGAATCCATAGACACGCC	CY5/TCAAATGCAGTTAAGACAAATGCAGACGCT/IAbRQSp
TGEV N	CCCGTGGTCGGAAGAGTAATAA	GGGTACAAAGTCTCTCGGACATAAG	6FAM/TCTTTCATTCTTCAACCCCATAACCCTCCA/MGB
VACV B10R	GGCAATGGATTCAGGGATATAC	ATTTATGAATAATCCGCCAGTTAC
HSV-1 ICP27	TTTCTCCAGTGCTACCTGAAGG	TCAACTCGCAGACACGACTCG
VSV N	GATAGTACCGGAGGATTGACGACTA	TCAAACCATCCGAGCCATTC
IFNL3	TAAGAGGGCCAAAGATGCCTT	CTGGTCCAAGACATCCCCC
CXCL10	GTGGCATTCAAGGAGTACCTC	TGATGGCCTTCGATTCTGGATT
KDM4B	ACCCTCATCTCGCCCATCATCC	CGTGGTAGCCGTAGGGAAATGTG
KDM4C	AGAAACAGAGTCTTGGGCGAAACC	CTTGTGGTACGGCATGAGCAGAG
KDM5A	GAGCATGGTGTGCCTGTGTA	GCCTTAGGCGTCGGTAATGA
KDM5B	CCGCCTCCTAGATTCCAGCAATTC	GTTCTGGCTTCCGTTGTCTCCTC
AHRR	TGCGCTTCACCTCCGAGACC	CACAGAGTAGCACATCAGCACCAC
CYP1A1	CAGGCAGAATTGGATCAGGTCGTG	GCAGTGGTGGCATGAGGAATAGTG
CYP1B1	TGTGAGCAAGGAGGCTGAGGTC	AAGCAGTTCTTGGTGGTTGTGGTC
GAPDH	GGAGCGAGATCCCTCCAAAAT	GGCTGTTGTCATACTTCTCATGG
pCLDN1	TCTTAGTTGCCACAGCATGG	CCAGTGAAGAGAGCCTGACC
pTJP1	CCGCCTCCTGAGTTTGATAG	CAGCTTTAGGCACTGTGCTG
pIFNB	GAAGGCTCTCCACCTCCTCACAG	TTGTCATCGCTGTCATCTCCTTGC
pTNF	GCACTGAGAGCATGATCCGAGAC	CGACCAGGAGGAAGGAGAAGAGG
pGAPDH	GGAAGCTGTGGCGTGATGGC	TTCTCCAGGCGGCAGGTCAG
Small interfering RNA
Gene	Sense	Antisense
Scrambled	UUCUCCGAACGUGUCACGUTT	ACGUGACACGUUCGGAGAATT
KDM4B	CCUCUUCACGCAGUACAAUTT	AUUGUACUGCGUGAAGAGGTT
	GCGCAGAAUCUACCAACUUTT	AAGUUGGUAGAUUCUGCGCTT
	GCGCUUCCUGAACGUGAUUTT	AAUCACGUUCAGGAAGCGCTT
KDM4C	GCAGCUGAGCAAGAGUAUATT	UAUACUCUUGCUCAGCUGCTT
	GGACCUCUAUAGCAUUAAUTT	AUUAAUGCUAUAGAGGUCCTT
	GGAGUUCAACAAAUACCUUTT	AAGGUAUUUGUUGAACUCCTT
KDM5A	GCAAGAUUGUUGCCAGCAATT	UUGCUGGCAACAAUCUUGCTT
	GGAUGAACAUUCUGCCGAATT	UUCGGCAGAAUGUUCAUCCTT
	GCAAACCUCGAGAAGCCUUTT	AAGGCUUCUCGAGGUUUGCTT
KDM5B	GAGGGCAUUAUGAACGAAUTT	AUUCGUUCAUAAUGCCCUCTT
	GGAGACUAGUAAGCACUAUTT	AUAGUGCUUACUAGUCUCCTT
	GGCUUCAACUGUUCAGAAATT	UUUCUGAACAGUUGAAGCCTT
