# Supplementary material for: JIB-04 Has Broad-Spectrum Antiviral Activity and Inhibits SARS-CoV-2 Replication and Coronavirus Pathogenesis
Source: mBio. 2022 Jan 18;13(1):e03377-21. doi: 10.1128/mbio.03377-21 (PMC8764536; doi:10.1128/mbio.03377-21)
Supplement: TABLE S3 [file mbio.03377-21-st003.xlsx]

## Sheet: Sheet1
Fig. 1B
μM	Inhibition (%)					Cytotoxicity (%)
0.1	25.486	26.7622	0.537471
0.3	7.48365	5.29071	13.0274	4.58424	0.919147	3.31376	-1.13058	3.31376	2.76796
1	70.2596	79.006	79.2564			24.5218	20.5453	21.403	23.7421
3	85.5126	94.3075	87.1037			16.4908	17.7384	18.5181	26.627
10	81.8494	90.6908	86.7497			18.3621	16.101	18.83	22.5725
30	50.8281	57.909	50.3359			17.1146	20.1555	18.3621	20.3894
100						10.2532	15.2433	13.1381	15.2433
300						10.1752	14.2297	13.1381	11.8126
1000						9.47345	5.49694	5.96477	13.45
Fig. 1C
DMSO	JIB-04	chloroquine	remdesivir	camostat
2.54912	1.18099	0.332171	0.0921418	3.78423
2.41162	0.253151	0.140632	0.0507658	2.51403
7.67411	0.365533	0.0168629	0.0960547	1.47427
1.91853	0.716978	0.0135084	0.0325771	1.41421
8.81524
2.15846
3.83706
3.16017
Fig. 1D
DMSO	JIB-04
5.87795	4.98677
6.50898	4.97543
6.27281	4.93702
Fig. 1E
Donor 1		Donor 2
DMSO	JIB-04	DMSO	JIB-04
204.749	4.84908	3344.82	0.25134
467.14	16.4238	4033.21	7.24865
84.9012	13.0657	17171.3	0.74624
Fig. 2A
μM	Cytotoxicity (%)									Inhibition (%)
0.01										1.09134	0.071965	7.07925	7.99978
0.03										4.38183	4.69743	14.6389	13.396
0.1										8.53046	10.2533	17.1142	16.9264
0.3	16.8119	-2.92097	2.17138	2.3162	3.29882					12.3915	15.9366	17.3507	20.5184
1	23.1773	19.74	21.9042	1.61432	-7.22934					29.1287	32.164	33.4289	31.8871
3	11.4649	10.3191	9.17335	-30.9528	-27.7242					65.612	67.6748	55.7293	58.5809
10	-3.81213	-10.1776	-6.74023	-25.7589	-36.7082					83.3533	84.2431	77.0156	80.8259
30	-0.502105	0.643672	0.134438	-10.0368	-19.3016	33.7674	27.9567	27.4855	29.9197	95.8509	96.0555	95.3211	96.652
100	12.1014	12.9926	10.1918	-21.2669	-22.5303	15.7069	9.81767	14.4506	22.3029
300	1.78945	-0.120179	-1.64788	-20.4246	-31.2335	53.6339	36.1231	50.0218	51.1212
1000	9.68258	11.9741	14.9022	-37.1293	-28.8472	14.4506	23.0882	14.1365	13.4298
Fig. 2C
	HEK293-hACE2			HEK293 -hACE2 -TMPRSS2			Calu-3
DMSO	0.032352	0.260616	0.291183	0.564035	0.107752	0.86801	0.0255594	0.161544	0.111878
JIB-04	0.0150928	0.052556	0.060371	0.066152	0.0061722	0.0012394	0.0085492	0.0169802	0.0120904
Fig. 2D
	DMSO						JIB-04
VACV	2.63902	2.23457	0.952638	1	1.76305	2.51067	0.00600342	0.00529924	0.00410046	0.00552427	0.025559	0.15822
HSV-1	0.45376	1.11729	0.136787	0.31864			0.926588	0.0908733	0.641713	0.0669858
RRV	0.0961832	0.769465	0.186607	0.172907			0.0136205	0.00068194	0.019751	0.0316439
UK	1.68179	1.16473	11.3137	6.63456			0.0147822	0.00430432	0.353553	1.38511
Fig. 2E
	DMSO			JIB-04
Porcine RV	7.80265	7.90057	7.91307	7.38307	7.45861	7.56159
TGEV	7.75035	7.77538	7.7413	7.51565	7.24229	7.24463
Fig. 2F
hpi	DMSO						JIB-04
6	3.54	3.3	3.43				2.66	3.14	2.68
12	5.43	4.8	4.99	4.68	4.3	4.52	3.85	3.3	3.94	3.85	3.61	3.7
Fig. 3A
Replicate #1							Replicate #2							Average
JIB-04	10	91.1726	87.4892	90.9288	92.5014	94.6059	JIB-04	10	87.6806	87.9584	88.2587	90.9582	93.7738	JIB-04	10	89.4266	87.7238	89.5937	91.7298	94.1898
	3	74.5079	75.009	78.8815	85.9157	94.062		3	72.3939	71.4579	77.088	82.2896	92.8276		3	73.4509	73.2335	77.9847	84.1027	93.4448
	1	40.4892	48.8878	56.8856	67.5678	89.8609		1	47.3982	40.1611	48.1839	62.6471	84.9236		1	43.9437	44.5245	52.5348	65.1074	87.3922
	0.3	17.9998	22.1717	31.9935	31.7321	70.7854		0.3	16.1565	19.6124	26.3854	30.507	54.0154		0.3	17.0782	20.892	29.1894	31.1196	62.4004
	0	0.383002	4.62424	5.58982	21.6654	51.5216		0	3.27062	0.880274	13.8807	14.6472	46.7571		0	1.82681	2.75226	9.73524	18.1563	49.1393
		0	0.3	1	3	10			0	0.3	1	3	10			0	0.3	1	3	10
		chloroquine							chloroquine							chloroquine
Fig. 3B
hpi	JIB-04
-1	99.4128	86.696	90.4966	99.0292	99.4457	99.8799	94.3343
0	96.3447	86.8701	98.0587	99.2773	99.693	98.6985	96.6143
1	89.189	80.375	83.5056	91.4754	91.6242	90.9036	91.6555
3	78.5526	75.5278	74.2342	87.5746	87.093	86.5096	90.1575
5	74.4329	63.2626	70.6309	64.5729	70.1556	68.6256	67.1826
7	4.06842	16.9887	22.4051	41.9552	40.8898	34.0865	22.9347
Fig. 3C
hpi	DMSO			JIB-04
1	0.00708999	0.00759887	0.00587987	0.00744248	0.00699238	0.00792156
3	0.00734002	0.00704102	0.0078125	0.00699238	0.00666121	0.0064343
5	0.0486978	0.060371	0.046714	0.0067542	0.00600342	0.00638986
7	0.543367	0.539614	0.496546	0.00612956	0.00497875	0.00694408
Fig. 3E
DMSO	(E)-JIB-04	(Z)-JIB-04
38.0546	1.90528	61.8199
44.3235	1.91853	57.68
38.8542	2.26577	56.8859
Fig. 3F
ctrl	KDM4B	KDM4C	KDM5A	KDM5B
7.0673	6.1394	5.65535	5.87081	5.78439
6.56768	6.10407	6.17833	5.99116	6.18087
6.85152	5.77325	6.1143	6.00733	5.67566
Fig. 3H
	mock infection						RV infection
	DMSO			JIB-04			DMSO			JIB-04
CYP1A1	0.00895726	0.0109442	0.00628253	0.00203375	0.00245167	0.00233159	0.0163541	0.00829101	0.0139451	0.00456036	0.00314258	0.00346753
CYP1B1	0.0297164	0.0261077	0.0164595	0.0041698	0.00450859	0.00371943	0.0642261	0.0442018	0.0468471	0.0142344	0.0139541	0.0103329
ARHH	0.00045697	0.00039416	0.00029193	8.761e-05	8.773e-05	0.00012301	0.00074212	0.00043807	0.00064659	0.00024643	0.00018744	0.00017817
Fig. 3I
	Fluoxetine
μM	Inhibition (%)						Cytotoxicity (%)
300							85.9459	85.9459	85.7297
100							90.3784	91.5676	93.5135
30	96.509	95.4392	99.1857	99.0258	99.3961	100	91.3513	91.8919	92.7568
10	53.0537	54.2594	98.9674	99.2248	99.8543	99.9725	0	2.81081	4
3	1.59435	3.11149	83.75	85.2629	93.2769	91.0257	6.91892	8.21622	6.91892
1	3.64421	1.97869	14.1501	13.4979	35.2612	30.9721	5.94595	10.0541	13.0811
0.3	1.57933	1.40317	0.79806	1.44545	4.77927	3.45655	8.97297	7.45946	4.97297
0.1	1.2259	2.04892	2.41157	1.88241	1.83978	14.0553	8.21622	8.86486	1.08108
0.03	1.08827	1.36412	1.81892	0.992394	1.32273	1.80483
0.01	0.582638	0.644464	1.33094	3.53006	9.75295	8.08685
Fig. 3J
	Fluoxetine						Fluvoxamine
μM	Inhibition (%)	Cytotoxicity (%)				μM	Inhibition (%)	Cytotoxicity (%)
300		98.6726	98.4956	97.8761		300		97.7876	97.4336	98.4956
100		80	79.5575	80.6195		100		82.5664	82.1239	83.5398
30	91.36	85.8407	86.2832	86.3717		30	58.27	46.1947	35.9292	23.7168
10	57.75	5.22124	4.51327	8.23009		10	36.78	7.61062	6.63717	9.64602
3	27.96	7.25664	10.708	3.45133		3	33.45	2.0354	8.0531	4.60177
1	25	2.12389	0.088496	9.55752		1	25.87	1.06195	4.33628	11.7699
0.3	35.9	0.973451	2.38938	0.353982		0.3	29.63	3.09734	5.22124	3.53982
0.1	23.48	20.177	21.4159	21.2389		0.1	25.21	20.177	23.3628	23.9823
Fig. 4B
	hpi	control	TGEV-DMSO	TGEV-JIB-04
A	48	0
B	48	0
C	48	0
D	48	0
E	48	0
F	48			0
G	48			0
H	48			0
I	48			0
J	48			1
K	48		0
L	48		0
M	16		1
N	24		1
O	40		1
Fig. 4C
Stomach		Duodenum		Jejunum		Ileum
DMSO	JIB-04	DMSO	JIB-04	DMSO	JIB-04	DMSO	JIB-04
5.71203	4.63708	9.27125	7.55131	7.57101	6.40041	8.38155	7.72993
5.63502	4.63631	7.9709	8.0391	8.29726	7.59958	7.90257	8.10142
6.87412	4.80717	7.94829	7.75171	8.38307	7.81266	8.3754	7.30032
	4.42045		7.44977		7.54194		7.26321
Fig. 4D
Stomach		Duodenum		Jejunum		Ileum
DMSO	JIB-04	DMSO	JIB-04	DMSO	JIB-04	DMSO	JIB-04
3.94	2.99	4.66	3.8	5.46	3.47	5.3	3.3
3.8	3.14	3.77	3.05	4.47	3.98	4.66	3.66
3.3	2.8	3.93	2.8	5.47	3.62	4.54	3.55
	2.8		2.9		3.76		3.66
Fig. 5B
Stomach		Duodenum		Jejunum		Ileum
DMSO	JIB-04	DMSO	JIB-04	DMSO	JIB-04	DMSO	JIB-04
6.00216	2.61595	5.77142	3.92562	7.94987	5.54405	7.66298	7.13854
5.95993	2.65031	5.81789	3.83052	7.97762	5.5434	7.66498	6.73987
4.67423	3.54083	5.74838	3.36059	7.86962	6.95558	7.56503	6.71497
Fig. 5C
Stomach		Duodenum		Jejunum		Ileum
DMSO	JIB-04	DMSO	JIB-04	DMSO	JIB-04	DMSO	JIB-04
4.1	1.72	4.06	3.15	5.54	4.1	4.8	3.9
4.46	1.64	3.8	2.3	5.3	3.3	4.3	4.1
3.13	2.3	3.12	3.14	4.65	3.09	4.56	4
Fig. S2A
	VSV			VSV-SARS-CoV-2
DMSO	15283	12927		19618	13435
JIB-04	11699	2276	2385	12847	2578	2758
Fig. S2D
μM	JIB-04			chloroquine
0.1	162.017	53.8174	39.3966	5.1337	70.5219	120.252
0.3	160.898	58.4852	51.9842	10.5561	77.7085	123.95
1	206.5	58.0812	35.261	10.0561	72.5046	117.268
3	106.891	45.5696	29.6508	3.68075	42.2243	18.8959
10	9.57983	7.26015	5.81589	1.09429	12.2101	3.28588
30	0.742262	1.10191	1.04972	0.678302	1.07923	4.37717
Fig. S3A
	DMSO						JIB-04						poly(I:C)
IFNL3	1.02923e-06	1.38662e-06	1.1905e-06	5.25429e-07	1.02212e-06	1.166e-06	1.41575e-06	9.47087e-07	9.80486e-07	5.11061e-07	8.07519e-07	6.16242e-07	1.04946e-05	7.26805e-06	7.16799e-06	2.28096e-05	1.50487e-05	1.2567e-05
CXCL10	9.87306e-07	5.99391e-07	9.40545e-07	6.51379e-07	1.05086e-06	7.74624e-07	1.50688e-06	1.29376e-06	1.63758e-06	1.36753e-06	1.60388e-06	5.10379e-06	0.000125502	0.000187607	0.000126375	0.000146177	0.000121227	0.000135445
Fig. S3C
Replicate #1							Replicate #2							Replicate #3							Average
JIB-04	10	18.5021	14.33	14.33	12.989	17.0121	JIB-04	10	20.4392	20.4392	20.5882	16.7141	20.2902	JIB-04	10	22.9722	19.6942	17.4591	18.2041	24.3133	JIB-04	10	20.6379	18.1545	17.4591	15.9691	20.5385
	3	22.2272	19.6942	24.6113	20.8862	16.4161		3	20.8862	21.9292	18.0551	18.2041	12.393		3	17.7571	18.3531	13.883	20.1412	14.777		3	20.2902	19.9922	18.8498	19.7438	14.5287
	1	32.8065	29.9754	34.7435	32.2105	28.6344		1	33.8495	31.0184	33.9985	24.6113	25.0583		1	29.3794	28.9324	32.0615	28.1874	26.8463		1	32.0118	29.9754	33.6012	28.3364	26.8463
	0.3	-0.719328	2.85676	7.17786	7.17786	12.244		0.3	-0.868331	6.43284	3.45277	4.6448	19.6942		0.3	-1.16634	-2.06036	2.85676	3.75078	10.1579		0.3	-0.917999	2.40975	4.4958	5.19115	14.032
	0	-4.59342	-5.48744	-2.65637	-6.38146	9.41292		0	-1.61335	-1.46435	-5.04043	-4.14641	-0.868331		0	-6.67947	-8.16951	-7.27549	-2.95438	-8.0205		0	-4.29541	-5.04043	-4.99076	-4.49409	0.174694
		0	0.3	1	3	10			0	0.3	1	3	10			0	0.3	1	3	10			0	0.3	1	3	10
		chloroquine							chloroquine							chloroquine							chloroquine
Fig. S3D
DMSO	JIB-04	camostat	JIB-04+camostat
0.0460709	0.00666121	0.0136024	0.0041577
0.0255594	0.0085492	0.0303955	0.00820091
0.161544	0.0169802	0.01468	0.0102374
0.111878	0.0120904	0.0303955	0.00564035
0.0743254	0.0133224	0.0211969	0.00445611
0.0758872	0.0106722	0.0102374	0.00891222
0.0406669	0.0104526	0.00621513
0.0213444
0.0155171
0.0115177
Fig. S3E
ctrl	KDM4B		ctrl	KDM4C		ctrl	KDM5A		ctrl	KDM5B
0.00657562	0.00255022		0.00401572	0.00169612		0.0177935	0.00801622		0.015233	0.00142026
0.00916471	0.00195932		0.0052029	0.00134509		0.0205713	0.00565877		0.022137	0.00158701
0.00925846	0.00179971		0.00486304	0.00173782		0.0219658	0.00630188		0.0225531	0.00175551
Fig. S4A
hpi	control					TGEV-DMSO					TGEV-JIB-04
0	1.53	1.35	1.38	1.4	1.58	1.37	1.46	1.48	1.36	1.45	1.48	1.58	1.38	1.38	1.38
24	1.35	1.65	1.15	1.65	1.69	0.95	1.25		0.95	1.05	1.25	1.25	1.25	1.25	1.25
48	1.65	1.85	1.45	1.75	1.56		1.15			1.15		1.15	1.15	1.15	1.15
Fig. S4B
hpi	control					TGEV-DMSO					TGEV-JIB-04
0	0	0	0	0	0	0	0	0	0	0	0	0	0	0	0
8	0	0	1	0	1	3	2	2	1	1	2	0	1	1	0
16	0	0	0	1	0	1	2		3	3	2	0	1	1	0
24	0	0	1	0	0		2		3	3	1	0	1	1	1
32	0	0	1	0	0		2		3	2	2	0	1	0	1
40	0	0	0	1	0		3			2	2	0	0	1	1
48	0	0	1	0	0		3			3	2		1	1	0
Fig. S5A
hpi	0	8	16	24	32	40	48	56	64	72	80	88	96	104	112	120
control	100	100	100	100	100	100	100	100	100	100	100	100	100	100	100	100
TGEV-DMSO	100	100	100	100	100	100	100	100	100	100	100	100	100	100	75	50
TGEV-JIB-04	100	100	100	100	100	100	100	100	100	100	100	66.67	66.67	66.67	66.67	66.67
Fig. S5B
		hpi
		0	24	48	120
Control	1	1.5	1.5	1.4	3
	2	1.7	1.85	1.9	2.2
	3	1.9	1.9	2	4
	4	1.8	1.85	1.9
	5	1.1	1.15	1.15
	6	1.2	1.25	1.35
TGEV-DMSO	1	1.1	1.05	0.85
	2	1.15	1.1	1.05
	3	2	1.95	1.75	1.5
	4	1.7	1.65	1.55	death
	5	1.6	1.6	1.25
	6	1.45	1.4	1.35	death
	7	1.45	1.45	1.4	1.15
TGEV-JIB-04	1	1.4	1.3	1.25	1.05
	2	1.25	1.1	0.95
	3	1.45	1.4	1.3
	4	1.75	1.65	1.15	death
	5	2	1.9	1.8	1.35
	6	1.1	0.95	0.9
Fig. S5C
		0	8	16	24	32	40	48	56	64	72	80	88	96	104	112	120
Control	1	0	0	0	0	0	0	0	0	0	0	0	0	0	0	0	0
	2	0	0	0	0	0	0	0	0	0	0	0	0	0	0	0	0
	3	0	0	0	0	0	0	0	0	0	0	0	0	0	0	0	0
	4	0	0	0	0	0	0	0
	5	0	0	0	0	0	0	0
	6	0	0	0	0	0	0	0
TGEV-DMSO	1	0	0	3	3	3	3	3	2	2	3	3	3	2	3	3	3
	2	0	0	3	3	3	3		2	2	2	3	2	2	3	3	3
	3	0	0	1	2	2	2	2	1	3	2	2	3	3	3	3
	4	0	0	2	3	1	3	1	3	2	2	2	2	3	2
	5	0	0	0	0	0	0	2
	6	0	0	3	3	0	1	3
	7	0	0	2	1	1	1	2
TGEV-JIB-04	1	0	0	1	1	1	1	3	2	1	2	1	2	2	2	3	1
	2	0	0	0	1	1	1	1	2	3	1	2	3	3	2	2	2
	3	0	0	0	3	1	1	3	1	1	2	2
	4	0	0	0	1	1	1	1
	5	0	0	0	1	2	3	3
	6	0	0	1	1	1	2	2
